# Supplementary material for: A European Spectrum of Pharmacogenomic Biomarkers: Implications for Clinical Pharmacogenomics
Source: PLoS One. 2016 Sep 16;11(9):e0162866. doi: 10.1371/journal.pone.0162866 (PMC5026342; doi:10.1371/journal.pone.0162866)
Supplement: S1 File — Table A. Minor allele frequencies of the 36 main actionable pharmacogenomic biomarkers that have been analyzed among the different population groups [number of samples (n) analyzed are shown underneath]. Minor allele frequencies in boldface are statistically significant compared to the European average (please refer to Table 2 for the corresponding p-values). Table B. Prevalence of the PGx biomarkers, based on the star alleles nomenclature of individuals in the populations analyzed by the Affymetrix DMET™ Plus platform. Abbreviations (as defined by the DMET console): UNIQ+UNK: Unique annotated haplotype pair, with other haplotype pairs requiring unannotated haplotypes also possible; MULT+UNK: Multiple annotated haplotype calls possible, with other haplotype pairs requiring unannotated haplotypes also possible; NC/PRA/NA: NoCall, PossibleRareAllele, or NotAvailable call for one or more markers resulting in multiple haplotype pairs. Table C. Summary of the various commercially available TaqMan Assay IDs for each of the actionable pharmacogenomic biomarkers screened in this study. (XLSX) [file pone.0162866.s001.xlsx]

## Sheet: Table A
Gene	Variant (rs number)		Minor allele frequencies (%)
		Allele Name	Croatian	Czech	Dutch	German	Greek	Hungarian	Maltese	Polish	Serbian	Slovenian	Turkish	Italian	Cypriot	Lithuanian	Russian	Slovakian	Spanish	Ukrainian	European Average	Saudi Arabian	SouthAfrican Caucasian	SouthAfrican Mixed	SouthAfrican Xhoza
			n=45	n=42	n=349	n=97	n=44	n=48	n=41	n=46	n=46	n=48	n=41	n=29	n=40	n=20	n=39	n=26	n=52	n=52	n=1105	n=499	n=35	n=36	n=35
CYP2C19	rs12248560	CYP2C19*17	0.19	0.289	0.199128	0.211	0.085	0.226	0.256	0.36	0.179	0.233	0.224	0.203125	0.107143	0.25	0.15	0.333333	0.204545	0.245283	0.222921	0.257	0.184	0.192	0.184	Citalopram(1),Esomeprazole,Lansoprazole,Omeprazole,Pantoprazole
CYP2C19	rs4244285	CYP2C19*2	0.23	0.08	0.14	0.17	0.21	0.11	0.2	0.15	0.11	0.09	0.11	0.11	0.21	0.19	0.18	0.19	0.2	0.13	0.14	0.09	0.13	0.13	0.13	Carisoprodol,Citalopram(1),Clobazam,Clopidogrel,Dexlansoprazole(1), Diazepam,Rabeprazole,Ticagrelor,Voriconazole
CYP2C9	rs1799853	CYP2C9*2	0.131	0.192	0.109649	0.116	0.113	0.111	0.073	0.105	0.167	0.081	0.171	0.233333	0.192308	0.05	0.153846	0.0740741	0.146341	0.113208	0.124514	0.138	0.095	0.092	0.095	Flurbiprofen, Warfarin(1)
CYP2C9	rs1057910	CYP2C9*3	0.048	0.068	0.202128	0.052	0.075	0.078	0.073	0.012	0.131	0.08	0.105	0.129032	0.0714286	0.0952381	0.0897436	0.037037	0.113636	0.0660377	0.0840116	0.063	0.357	0.375	0.357	Celecoxib,Fleurbiprofen,Warfarin(1)
VKORC1	rs9923231	VKORC1*2	0.381	0.308	0.365217	0.381	0.48	0.411	0.451	0.43	0.49	0.367	0.49	n/a	n/a	n/a	n/a	n/a	n/a	n/a	0.422202	0.46	0.355	0.359	0.355	Warfarin(2)
DPYD	rs3918290	DPYD*2A	0	0	0.01	0	0	0	0	0	0	0	0	0.02	0.04	0.05	0.03	0.02	0.01	0.01	0	0	0.01	0.01	0.01	Capecitabine,Fluorouracil
DPYD	rs55886062	DPYD*13	0	0	0	0	0	0	0	0	0	0	0	0.015625	0.0357143	0.0238095	0.0125	0.0185185	0.0113636	0.00943396	0	0	0	0	0	Capecitabine,Fluorouracil
CYP2D6	rs1135840	CYP2D6*2/*2XN/*39	0.42	0.487	0.44	0.37	0.38	0.46	0.39	0.477	0.5	0.467	0.487	0.5	0.36	0.43	0.41	0.31	0.48	0.47	0.46	0.4	0.34	0.35	0.34	Proxetine, Amitiriptyline,Desipramine,Doxepin,Iioperidone,Imipramine,Metoprolol, Nortriptyline,Propafenone,Risperidone,Tolterodine,Tramadol,Trimipramine
CYP2D6	rs72549346	CYP2D*42	0	0	0	0	0	0	0	0	0	0	0	0.015625	0.0357143	0.0238095	0.0125	0.0185185	0.0113636	0.00943396	0	0	0	0	0	Aripiprazole,Atomoxetine,Carvedilol,Cevimeline,Clomipramine,Metoprolol,Modafinil,Perphenazine,Pimozide,Propafenone,Propranolol,Protriptyline,Quindine,Risperidone,Terbinafine,Tetrabenazine,Thioridazine,Tramadol
CYP2D6	rs28371725	CYP2D6*41	0.107	0.038	0.100575	0.115	0.159	0.08	0.073	0.07	0.083	0.089	0.145	0.140625	0.178571	0.047619	0.075	0.111111	0.0813953	0.113208	0.096325	0.188	0.092	0.103	0.092	Amitiriptyline,Desipramine,Doxepin,Imipramine,Metoprolol, Nortriptyline,Propafenone,Risperidone,Tramadol,Trimipramine
CYP2D6	rs5030867	CYP2D6*7	0	0	0.00432277	0	0	0	0.024	0	0	0	0	0.015625	0.0357143	0.0238095	0.0125	0.0185185	0.0113636	0.00943396	0.0025748	0	0	0	0	Aripiprazole,Atomoxetine,Carvedilol,Cevimeline,Clomipramine,Metoprolol,Modafinil,Perphenazine,Pimozide,Propafenone,Propranolol,Protriptyline,Quindine,Risperidone,Terbinafine,Tetrabenazine,Thioridazine,Tramadol
CYP2D6	rs16947	CYP2D6*2/*2XN/*17	0.43	0.32	0.34	0.38	0.39	0.28	0.43	0.42	0.33	0.22	0.35	0.36	0.46	0.31	0.33	0.41	0.39	0.3	0.35	0.49	0.33	0.33	0.33	Aripiprazole,Atomoxetine,Carvedilol,Cevimeline,Clomipramine,Metoprolol,Modafinil,Perphenazine,Pimozide,Propafenone,Propranol,Protriptyline,Tetrabenazine,Thioridazine,Tramadol
CYP2D6	rs72549351	CYP2D6*38	0	0	0	0	0	0	0	0	0	0	0	0.02	0.04	0.02	0.01	0.02	0.01	0.01	0	0	0	0	0	Aripiprazole,Atomoxetine,Carvedilol,Cevimeline,Clomipramine,Metoprolol,Modafinil,Perphenazine,Pimozide,Propafenone,Propranolol,Protriptyline,Quindine,Risperidone,Terbinafine,Tetrabenazine,Thioridazine,Tramadol
CYP2D6	rs72549352	CYP2D6*21	0	0	0	0	0	0	0	0	0	0	0	0	0	0	0	0	0	0	0	0	0	0	0	Aripiprazole,Atomoxetine,Carvedilol,Cevimeline,Clomipramine,Metoprolol,Modafinil,Perphenazine,Pimozide,Propafenone,Propranolol,Protriptyline,Quindine,Risperidone,Terbinafine,Tetrabenazine,Thioridazine,Tramadol
CYP2D6	rs35742686	CYP2D6*3A/*3B	0.02	0.04	0.01	0.02	0.01	0.01	0	0	0	0.01	0	0.05	0.04	0.02	0.01	0.02	0.02	0.02	0.01	0	0	0	0	Aripiprazole,Atomoxetine,Carvedilol,Cevimeline,Clomipramine,Clozapine,Codeine,Dextromethorphan, Quindine, Drospirenone, Ethinyl Estradiol, Metoprolol,Modafinil,Perphenazine,Pimozide,Propafenone,Propranolol,Protriptyline,Quindine,Risperidone,Terbinafine,Tetrabenazine,Thioridazine,Tramadol,Venlafaxine
CYP2D6	rs72549353	CYP2D6*19	0	0	0	0	0	0	0	0	0	0	0	0.02	0.04	0.02	0.01	0.02	0.01	0.01	0	0	0	0	0	Aripiprazole,Atomoxetine,Carvedilol,Cevimeline,Clomipramine,Metoprolol,Modafinil,Perphenazine,Pimozide,Propafenone,Propranolol,Protriptyline,Quindine,Risperidone,Terbinafine,Tetrabenazine,Thioridazine,Tramadol
CYP2D6	rs72549354	CYP2D6*20	0	0	0	0	0	0	0	0	0	0	0	0.015625	0.0357143	0.0238095	0.0125	0.0185185	0.0113636	0.00943396	0	0	0	0	0	Aripiprazole,Atomoxetine,Carvedilol,Cevimeline,Clomipramine,Metoprolol,Modafinil,Perphenazine,Pimozide,Propafenone,Propranolol,Protriptyline,Quindine,Risperidone,Terbinafine,Tetrabenazine,Thioridazine,Tramadol
CYP2D6	rs72549356	CYP2D6*40	0	0	0.00143678	0	0	0	0	0	0	0	0	0.015625	0.0357143	0.0238095	0.0125	0.0185185	0.0113636	0.00943396	0.000130617	0.003	0	0	0	Aripiprazole,Atomoxetine,Carvedilol,Cevimeline,Clomipramine,Metoprolol,Modafinil,Perphenazine,Pimozide,Propafenone,Propranol,Protriptyline,Tetrabenazine,Thioridazine,Tramadol
CYP2D6	rs3892097	CYP2D6*4/*4F/*4G/*4H	0.155	0.154	0.201149	0.229	0.171	0.244	0.183	0.035	0.155	0.216	0.132	0.13	0.214286	0.238095	0.225	0.277778	0.363636	0.216981	0.170468	0.076	0.316	0.308	0.316	Amitriptyline,Aripiprazole,Atomoxetine,Carvedilol,Cevimeline,Citaplopram(2),Clomipramine,Clozapine,Codeine,Desipramine,Dextromethorphan, Quindine,Doxepin,Drospirenone, Ethinyl Estradiol, Fluxetine,Fluvoxamine,Galantamine,Iloperidone,Imipramine,Metoprolol,Modafinil,Nefazodone,Nortriptyline,Perphenazine,Pimozide,Propafenone,Propranolol,Protriptyline,Quindine,Risperidone,Terbinafine,Tetrabenazine,Th…
CYP2D6	rs5030655	CYP2D6*6	0	0.01	0.03	0.02	0	0.02	0.01	0	0	0	0	0.02	0.04	0.02	0.01	0.02	0.06	0.04	0.01	0.01	0	0	0	Amitiriptyline,Aripiprazole,Atomoxetine,Carvedilol,Cevimeline,Clomipramine,Clozapine,Codeine,Desipramine,Dextromethorphan, Quindine,Doxepin, Drospirenone, Ethinyl Estradiol, Fluoxetine,Fluvoxamine,Galantamine,Iloperidone,Imiparamine,Metoprolol,Modafinil,Nefazodone,Nortriptyline,Perphenazine,Pimozide,Propafenone,Propranolol,Protriptyline,Quindine,Risperidone,Terbinafine,Tetrabenazine,Thioridazine,…
CYP2D6	rs28371706	CYP2D6*17	0	0	0	0.1	0	0	0	0	0	0	0	0.03	0.4	0.02	0.01	0.02	0.01	0.01	0	0.04	0.03	0.03	0.03	Aripiprazole,Atomoxetine,Carvedilol,Cevimeline,Clomipramine,Metoprolol,Modafinil,Perphenazine,Pimozide,Propafenone,Propranolol,Protriptyline,Tetrabenazine,Thioridazine,Tramadol
CYP2D6	rs5030863	CYP2D6*11	0	0	0	0	0	0	0	0	0	0	0	0.015625	0.0357143	0.0238095	0.0125	0.0185185	0.0113636	0.00943396	0	0	0	0	0	Aripiprazole,Atomoxetine,Carvedilol,Cevimeline,Clomipramine,Metoprolol,Modafinil,Perphenazine,Pimozide,Propafenone,Propranolol,Protriptyline,Quindine,Risperidone,Terbinafine,Tetrabenazine,Thioridazine,Tramadol
CYP2D6	rs72549357	CYP2D6*15	0	0	0	0	0	0	0	0	0	0	0	0.0166667	0.0454545	0.0238095	0.0125	0.0185185	0.0113636	0.00943396	0	0	0	0	0	Aripiprazole,Atomoxetine,Carvedilol,Cevimeline,Clomipramine,Metoprolol,Modafinil,Perphenazine,Pimozide,Propafenone,Propranolol,Protriptyline,Quindine,Risperidone,Terbinafine,Tetrabenazine,Thioridazine,Tramadol
CYP2D6	rs5030862	CYP2D6*12	0	0	0	0	0	0	0	0	0	0	0	0.016129	0.0357143	0.0238095	0.0125	0.0185185	0.0113636	0.00943396	0	0	0	0	0	Aripiprazole,Atomoxetine,Carvedilol,Cevimeline,Clomipramine,Metoprolol,Modafinil,Perphenazine,Pimozide,Propafenone,Propranolol,Protriptyline,Quindine,Risperidone,Terbinafine,Tetrabenazine,Thioridazine,Tramadol
CYP2D6	rs1065852	CYP2D6*10	0.16	0.17	0.21	0.25	0.23	0.27	0.18	0.05	0.17	0.23	0.15	0.17	0.21	0.26	0.28	0.3	0.15	0.22	0.19	0.1	0.33	0.32	0.33	Amitiriptyline,Desipramine,Doxepin,Iioperidone,Imipramine,Metoprolol, Nortriptyline,Propafenone,Risperidone,Tolterodine,Tramadol,Trimipramine
UGT1A1	rs8175347	UGT1A1*28	0.24	0.258	0.25	0.218	0.329	0.378	0.355	0.3	0.357	0.297	0.348	n/a	n/a	n/a	n/a	n/a	n/a	n/a	0.302727	0.258	0.338	0.338	0.338	Indacaterol,Irinotecan,Nilotinib(2),Pazopanib
TPMT	rs1142345	TPMT*3C	0.073	0.053	0.0655977	0.052	0.013	0.061	0	0.023	0.036	0.011	0.013	0.03125	0.0357143	0.0714286	0.0375	0.0555556	0.0454545	0.0471698	0.036418	0.006	0.081	0.079	0.081	Azathioprine,Cisplatin,Mercaptopurine,Thioguanine
TPMT	rs1800584	TPMT*4A	0	0	0	0	0	0	0	0	0	0	0	0.02	0.04	0.02	0.01	0.02	0.01	0.01	0	0	0	0	0	Azathioprine,Mercaptopurine,Thioguanine
TPMT	rs1800460	TPMT*3A	0.05	0.03	0.04	0.03	0.01	0.02	0	0.02	0.2	0.01	0	0.02	0.4	0.05	0.03	0.06	0.03	0.05	0.02	0	0.03	0.03	0.03	Azathioprine,Cisplatin,Mercaptopurine,Thioguanine
TPMT	rs1800462	TPMT*2	0	0	0	0	0	0	0	0	0	0	0	0.015625	0.0357143	0.0238095	0.0125	0.0185185	0.0116279	0.00943396	0	0	0	0	0	Azathioprine,Mercaptopurine,Thioguanine
NAT2	rs1041983	NAT2*4/*5G/*5J/*6A/*6C/*7B/*14B/*14D/*14G/*12B/*13	0.286	0.346	0.297654	0.323	0.354	0.398	0.317	0.326	0.381	0.222	0.408	0.234375	0.357143	0.357143	0.4	0.351852	0.306818	0.301887	0.332605	0.299	0.382	0.372	0.382	Isosorbide, Hydralazine, Rifampin,Isoniazid and Pyrazinamide
NAT2	rs1801280	NAT2*4/*5A/*5B/*5C/*5D/*5E/*5G/*5J/*14C/*14F	0.44	0.403	0.48	0.418	0.288	0.357	0.46	0.465	0.393	0.47	0.378	0.483871	0.346154	0.428571	0.375	0.481481	0.397436	0.45	0.441091	0.5	0.447	0.449	0.447	Isosorbide, Hydralazine, Rifampin,Isoniazid and Pyrazinamide
NAT2	rs1799931	NAT2*4/*7A/*7B	0.02	0.03	0.02	0.03	0.01	0.02	0.05	0	0.02	0.01	0.01	0.06	0.04	0.02	0.09	0.04	0.01	0.03	0.02	0.01	0.09	0.09	0.09	Isosorbide, Hydralazine, Rifampin,Isoniazid and Pyrazinamide
CYP2D6	rs5030868		0	0	0	0	0	0	0	0	0	0	0	0	0	0	0	0	0	0	0	0	0	0	0	Aripiprazole,Atomoxetine,Carvedilol,Cevimeline,Clomipramine,Metoprolol,Modafinil,Perphenazine,Pimozide,Propafenone,Propranolol,Protriptyline,Quindine,Risperidone,Terbinafine,Tetrabenazine,Thioridazine,Tramadol
CYP2C19	rs4986893	CYP2C19*3	0	0	0	0	0	0	0	0	0	0	0	0.02	0.04	0.02	0.01	0.02	0.01	0.01	0	0	0.01	0.01	0.01	Carisoprodol,Citalopram,Clobazam,Clopidogrel,Dexlansoprazole, Diazepam,Rabeprazole,Ticagrelor,Voriconazole
SLCO1B1	rs4149056	SLCO1B1*5	0.18	0.15	0.14	0.13	0.11	0.17	0.17	0.35	0.18	0.17	0.15	0.23	0.07	0.38	0.16	0.22	0.16	0.19	0.17	0.27	0.22	0.23	0.22	Simvastatin

## Sheet: Table B
Gene	Variant (rs number)	Allele Name	Alleles Reported Strand	Haplotype	Croatian	Czech	Dutch	German	Greek	Hungarian	Maltese	Polish	Serbian	Slovenian	Turkish
CYP2C19	rs12248560	CYP2C19*17	C // T		%	%	%	%	%	%	%	%	%	%	%
				*1/*1	33.3333	35.8974	21.6216	32.9897	34.1463	37.7778	26.8293	23.2558	50	31.1111	39.4737
				*1/*2A	23.8095	7.69231	13.2132	12.3711	17.0732	8.88889	14.6341	11.6279	9.09091	11.1111	5.26316
				*1/*17	19.0476	43.5897	35.7357	22.6804	7.31707	26.6667	34.1463	34.8837	25	33.3333	15.7895
				*17/*17	4.7619	2.5641	4.5045	5.15464	2.43902	4.44444	2.43902	6.97674	2.27273	2.22222	5.26316
				*2A/*2B	2.38095	0	0.900901	1.03093	2.43902	0	2.43902	0	0	0	0
				*1/*1,*1/*9,*9/*9	0	0	0	2.06186	0	0	0	0	0	0	0
				*1/*8	0	0	0.3003	1.03093	0	0	0	0	0	0	0
				*1/*1,*1/*15,*15/*15	0	0	1.2012	1.03093	7.31707	2.22222	0	0	0	8.88889	7.89474
				*1/*15	0	0	0	0	4.87805	2.22222	0	0	0	2.22222	2.63158
				*2A/*2A	0	0	0.900901	0	2.43902	2.22222	0	0	2.27273	0	0
				UNK or UNK+UNQ or NoCall	16.6667	10.2564	21.6216	21.6495	21.9512	15.5556	19.5122	23.2558	11.3636	11.1111	23.6842
				Haplotype	Croatian	Czech	Dutch	German	Greek	Hungarian	Maltese	Polish	Serbian	Slovenian	Turkish
CYP2C19	rs4244285	CYP2C19*2	G // C // A		%	%	%	%	%	%	%	%	%	%	%
				*1/*1	33.3333	35.8974	22.2222	32.9897	34.1463	37.7778	26.8293	23.2558	50	31.1111	39.4737
				*1/*2A	23.8095	7.69231	13.2132	12.3711	17.0732	8.88889	14.6341	11.6279	9.09091	11.1111	5.26316
				*1/*17	19.0476	46.1538	35.7357	22.6804	7.31707	26.6667	34.1463	34.8837	25	33.3333	15.7895
				*17/*17	4.7619	5.12821	5.10511	5.15464	2.43902	4.44444	2.43902	6.97674	2.27273	2.22222	5.26316
				*2A/*2B	2.38095	0	0.900901	1.03093	2.43902	0	2.43902	0	0	0	0
				*1/*1,*1/*17,*17/*17	0	2.5641	0.600601	0	0	0	0	0	0	0	0
				*1/*1,*1/*9,*9/*9	0	0	0	2.06186	0	0	0	0	0	0	0
				*1/*8	0	0	0.3003	0	0	0	0	0	0	0	0
				*1/*1,*1/*15,*15/*15	0	0	1.2012	1.03093	7.31707	2.22222	0	0	0	8.88889	7.89474
				*1/*15	0	0	1.2012	1.03093	12.1951	4.44444	0	0	0	11.1111	10.5263
				*2A/*2A	0	0	0.900901	0	0	2.22222	0	0	2.27273	0	0
				UNK or UNK+UNQ or NoCall	16.6667	2.5641	18.6186	21.6495	17.0732	13.3333	19.5122	23.2558	11.3636	2.22222	15.7895
				Haplotype	Croatian	Czech	Dutch	German	Greek	Hungarian	Maltese	Polish	Serbian	Slovenian	Turkish
CYP2C9	rs1799853	CYP2C9*2	C // T		%	%	%	%	%	%	%	%	%	%	%
				*1/*1	66.6667	48.7179	32.4324	67.0103	58.5366	60	70.7317	76.7442	47.7273	64.4444	50
				*1/*2	19.0476	30.7692	24.024	19.5876	17.0732	13.3333	12.1951	20.9302	25	11.1111	26.3158
				*1/*3	7.14286	10.2564	10.2102	7.21649	12.1951	13.3333	9.7561	2.32558	20.4545	11.1111	15.7895
				*2/*2	2.38095	2.5641	0.600601	0	0	2.22222	0	0	0	0	0
				*1/*1,*1/*4,*4/*4	2.38095	0	0	0	0	0	0	0	0	0	0
				*1/*1,*1/*3,*3/*3	0	5.12821	14.1141	0	2.43902	0	0	0	0	2.22222	0
				*1/*11	0	0	0	1.03093	0	0	0	0	0	0	0
				*1/*12	0	0	0.3003	0	0	0	0	0	0	2.22222	0
				UNK or UNK+UNQ or NoCall	2.38095	2.5641	18.3183	5.15464	0	11.1111	7.31707	0	6.81818	8.88889	7.89474
				Haplotype	Croatian	Czech	Dutch	German	Greek	Hungarian	Maltese	Polish	Serbian	Slovenian	Turkish
CYP2C9	rs1057910	CYP2C9*3	A // C		%	%	%	%	%	%	%	%	%	%	%
				*1/*1	66.6667	48.7179	32.4324	67.0103	58.5366	60	70.7317	76.7442	47.7273	64.4444	50
				*1/*2	19.0476	30.7692	24.024	19.5876	17.0732	13.3333	12.1951	20.9302	25	11.1111	26.3158
				*1/*3	7.14286	10.2564	10.2102	7.21649	12.1951	13.3333	9.7561	2.32558	20.4545	11.1111	15.7895
				*2/*2	2.38095	2.5641	0.600601	0	0	2.22222	0	0	0	0	0
				*1/*1,*1/*4,*4/*4	2.38095	0	0	0	0	0	0	0	0	0	0
				*1/*1,*1/*2,*2/*2	0	0	0.600601	2.06186	2.43902	0	0	0	0	4.44444	0
				*1/*11	0	0	0	1.03093	0	0	0	0	0	0	0
				*1/*12	0	0	0.3003	0	0	0	2.43902	0	0	2.22222	0
				*1/*1,*1/*3,*3/*3	0	0	0.600601	0	2.43902	0	0	0	0	2.22222	0
				UNK or UNK+UNQ or NoCall	2.38095	7.69231	31.2312	3.09278	7.31707	11.1111	4.87805	0	6.81818	4.44444	7.89474
				Haplotype	Croatian	Czech	Dutch	German	Greek	Hungarian	Maltese	Polish	Serbian	Slovenian	Turkish
VKORC1	rs9923231	VKORC1*2	G // A		%	%	%	%	%	%	%	%	%	%	%
				H1/H2	7.14286	5.12821	6.30631	5.15464	9.7561	4.44444	9.7561	6.97674	9.09091	2.22222	18.4211
				H9/H9	4.7619	7.69231	3.003	0	4.87805	0	2.43902	6.97674	9.09091	6.66667	0
				H7/H7	19.0476	20.5128	14.1141	14.433	7.31707	4.44444	9.7561	18.6047	0	20	10.5263
				H2/H2	4.7619	7.69231	4.2042	6.18557	17.0732	8.88889	4.87805	9.30233	11.3636	11.1111	10.5263
				H1/H1	2.38095	0	1.8018	0	0	4.44444	0	4.65116	4.54545	4.44444	0
				H6/H6,H6/H9,H9/H9	0	2.5641	0	0	0	0	0	0	0	0	0
				H6/H6,H6/H7,H7/H7	0	0	0	1.03093	0	0	0	0	0	0	0
				H6/H9	0	0	0.3003	0	0	0	0	0	0	2.22222	0
				UNK or UNK+UNQ or NoCall	61.9048	56.4103	70.2703	73.1959	60.9756	77.7778	73.1707	53.4884	65.9091	53.3333	60.5263
				Haplotype	Croatian	Czech	Dutch	German	Greek	Hungarian	Maltese	Polish	Serbian	Slovenian	Turkish
DPYD	rs3918290	DPYD*2A	A // G		%	%	%	%	%	%	%	%	%	%	%
				*1/*1	47.619	53.8462	56.4565	52.5773	46.3415	64.4444	75.6098	39.5349	50	55.5556	50
				*1/*9A	35.7143	28.2051	29.7297	32.9897	36.5854	22.2222	19.5122	46.5116	34.0909	26.6667	28.9474
				*1/*1,*1/*7,*7/*7	0	0	0.3003	0	4.87805	4.44444	0	4.65116	0	0	5.26316
				*9A/*9A	16.6667	10.2564	4.8048	9.27835	4.87805	6.66667	0	4.65116	9.09091	6.66667	5.26316
				*1/*1,*1/*9A,*9A/*9A	0	2.5641	0.600601	0	0	0	0	0	0	0	0
				*1/*4	0	0	2.4024	4.12371	0	0	0	0	2.27273	2.22222	2.63158
				*1/*2	0	0	0.900901	1.03093	0	0	0	0	0	0	0
				*1/*1,*1/*4,*4/*4	0	0	0	0	0	0	2.43902	0	4.54545	0	0
				UNK or UNK+UNQ or NoCall	0	5.12821	4.8048	1.42109e-14	7.31707	2.22222	2.43902	4.65116	0	8.88889	7.89474
				Haplotype	Croatian	Czech	Dutch	German	Greek	Hungarian	Maltese	Polish	Serbian	Slovenian	Turkish
DPYD	rs55886062	DPYD*13	T // G		%	%	%	%	%	%	%	%	%	%	%
				*1/*1	47.619	53.8462	56.4565	52.5773	46.3415	64.4444	75.6098	39.5349	50	55.5556	50
				*1/*9A	35.7143	28.2051	29.7297	32.9897	36.5854	22.2222	19.5122	46.5116	34.0909	26.6667	28.9474
				*1/*1,*1/*7,*7/*7	0	0	0.3003	0	4.87805	4.44444	0	4.65116	0	0	5.26316
				*9A/*9A	16.6667	10.2564	4.8048	9.27835	4.87805	6.66667	0	4.65116	9.09091	6.66667	5.26316
				*1/*1,*1/*9A,*9A/*9A	0	2.5641	0.600601	0	0	0	0	0	0	0	0
				*1/*4	0	0	2.4024	4.12371	0	0	0	0	2.27273	2.22222	2.63158
				*1/*2	0	0	0.900901	1.03093	0	0	0	0	0	0	0
				*1/*1,*1/*4,*4/*4	0	0	0	0	0	0	2.43902	0	4.54545	0	0
				*1/*1,*1/*2,*2/*2	0	0	2.1021	0	0	0	0	0	0	4.44444	2.63158
				UNK or UNK+UNQ or NoCall	0	5.12821	2.7027	1.42109e-14	7.31707	2.22222	2.43902	4.65116	0	2.22222	5.26316
				Haplotype	Croatian	Czech	Dutch	German	Greek	Hungarian	Maltese	Polish	Serbian	Slovenian	Turkish
CYP2D6	rs1135840	CYP2D6*2/*2XN/*39	G // C		%	%	%	%	%	%	%	%	%	%	%
				*1/*1	11.9048	2.5641	0	10.3093	9.7561	13.3333	2.43902	32.5581	11.3636	26.6667	26.3158
				*1/*2	23.8095	12.8205	12.012	17.5258	14.6341	13.3333	34.1463	32.5581	22.7273	20	21.0526
				*1/*3	2.38095	2.5641	0	1.03093	0	0	0	0	0	0	0
				*1/*7	0	0	0.3003	0	0	0	2.43902	0	0	0	0
				*1/*9	0	0	0.3003	1.03093	0	4.44444	2.43902	0	9.09091	0	0
				*1/*10	0	0	1.2012	1.03093	4.87805	2.22222	0	0	0	0	2.63158
				*2/*41	4.7619	2.5641	3.9039	4.12371	7.31707	6.66667	4.87805	9.30233	2.27273	2.22222	5.26316
				*2/*2	9.52381	2.5641	0	7.21649	7.31707	2.22222	9.7561	11.6279	2.27273	0	2.63158
				*41/*41	2.38095	0	3.003	1.03093	0	0	2.43902	0	0	0	2.63158
				*2/*2,*2/*21,*21/*21	0	2.5641	0	0	0	0	0	0	0	0	0
				*2/*2,*2/*11,*11/*11	0	2.5641	1.5015	0	0	0	0	0	0	0	0
				*4/*4	0	0	1.5015	10.3093	2.43902	6.66667	2.43902	0	0	6.66667	5.26316
				*5/*5	0	0	0.3003	1.03093	0	0	0	0	0	0	0
				*10/*10	0	0	0	1.03093	0	0	0	0	0	0	0
				*2/*2,*2/*17,*17/*17	0	0	0.3003	1.03093	0	0	0	0	0	0	0
				*4/*10	0	0	0	0	0	2.22222	0	0	0	2.22222	0
				*2/*2,*2/*41,*41/*41	0	0	0	0	0	2.22222	0	0	0	0	0
				*1/*1,*1/*6,*6/*6	0	0	4.8048	0	0	0	0	0	2.27273	0	0
				*1/*1,*1/*2,*2/*2	0	0	0	0	0	0	0	0	0	0	2.63158
				UNK or UNK+UNQ or NoCall	45.2381	71.7949	70.8709	43.299	53.6585	46.6667	39.0244	13.9535	50	42.2222	31.5789
				Haplotype	Croatian	Czech	Dutch	German	Greek	Hungarian	Maltese	Polish	Serbian	Slovenian	Turkish
CYP2D6	rs72549346	CYP2D*42	- // GT		%	%	%	%	%	%	%	%	%	%	%
				*1/*1	11.9048	2.5641	0	10.3093	9.7561	13.3333	2.43902	32.5581	11.3636	26.6667	23.6842
				*1/*2	23.8095	12.8205	12.012	17.5258	14.6341	13.3333	34.1463	32.5581	22.7273	20	21.0526
				*1/*3	2.38095	2.5641	0	1.03093	0	0	0	0	0	0	0
				*1/*7	0	0	0.3003	0	0	0	2.43902	0	0	0	0
				*1/*9	0	0	0.3003	1.03093	0	4.44444	2.43902	0	9.09091	0	0
				*1/*10	0	0	1.2012	1.03093	4.87805	2.22222	0	0	0	0	2.63158
				*2/*41	4.7619	2.5641	3.9039	4.12371	7.31707	6.66667	4.87805	9.30233	2.27273	2.22222	5.26316
				*2/*2	9.52381	2.5641	0	7.21649	7.31707	2.22222	9.7561	11.6279	2.27273	0	2.63158
				*41/*41	2.38095	0	3.003	1.03093	0	0	2.43902	0	0	0	2.63158
				*2/*2,*2/*21,*21/*21	0	2.5641	0	0	0	0	0	0	0	0	0
				*2/*2,*2/*11,*11/*11	0	2.5641	1.5015	0	0	0	0	0	0	0	0
				*4/*4	0	0	1.5015	10.3093	2.43902	6.66667	2.43902	0	0	6.66667	5.26316
				*5/*5	0	0	0.3003	1.03093	0	0	0	0	0	0	0
				*10/*10	0	0	0	1.03093	0	0	0	0	0	0	0
				*2/*2,*2/*17,*17/*17	0	0	0.3003	1.03093	0	0	0	0	0	0	0
				*4/*10	0	0	0	0	0	2.22222	0	0	0	2.22222	0
				*2/*2,*2/*41,*41/*41	0	0	0	0	0	2.22222	0	0	0	0	0
				*1/*1,*1/*6,*6/*6	0	0	4.8048	0	0	0	0	0	2.27273	0	0
				*1/*1,*1/*2,*2/*2	0	0	0	0	0	0	0	0	0	0	2.63158
				UNK or UNK+UNQ or NoCall	45.2381	71.7949	70.8709	43.299	53.6585	46.6667	39.0244	13.9535	50	42.2222	34.2105
				Haplotype	Croatian	Czech	Dutch	German	Greek	Hungarian	Maltese	Polish	Serbian	Slovenian	Turkish
CYP2D6	rs28371725	CYP2D6*41	G // A		%	%	%	%	%	%	%	%	%	%	%
				*1/*1	11.9048	2.5641	0	10.3093	9.7561	13.3333	2.43902	32.5581	11.3636	26.6667	26.3158
				*1/*2	23.8095	12.8205	12.012	17.5258	14.6341	13.3333	34.1463	32.5581	22.7273	20	21.0526
				*1/*3	2.38095	2.5641	0	1.03093	0	0	0	0	0	0	0
				*1/*7	0	0	0.3003	0	0	0	2.43902	0	0	0	0
				*1/*9	0	0	0.3003	1.03093	0	4.44444	2.43902	0	9.09091	0	0
				*1/*10	0	0	1.2012	1.03093	4.87805	2.22222	0	0	0	0	2.63158
				*2/*41	4.7619	2.5641	3.9039	4.12371	7.31707	6.66667	4.87805	9.30233	2.27273	2.22222	5.26316
				*2/*2	9.52381	2.5641	0	7.21649	7.31707	2.22222	9.7561	11.6279	2.27273	0	2.63158
				*41/*41	2.38095	0	3.003	1.03093	0	0	2.43902	0	0	0	2.63158
				*2/*2,*2/*21,*21/*21	0	2.5641	0	0	0	0	0	0	0	0	0
				*2/*2,*2/*11,*11/*11	0	2.5641	1.5015	0	0	0	0	0	0	0	0
				*4/*4	0	0	1.5015	10.3093	2.43902	6.66667	2.43902	0	0	6.66667	5.26316
				*5/*5	0	0	0.3003	1.03093	0	0	0	0	0	0	0
				*10/*10	0	0	0	1.03093	0	0	0	0	0	0	0
				*2/*2,*2/*17,*17/*17	0	0	0.3003	1.03093	0	0	0	0	0	0	0
				*4/*10	0	0	0	0	0	2.22222	0	0	0	2.22222	0
				*1/*1,*1/*6,*6/*6	0	0	4.8048	0	0	0	2.43902	0	2.27273	0	0
				*1/*1,*1/*2,*2/*2	0	0	0	0	0	0	0	0	0	0	2.63158
				UNK or UNK+UNQ or NoCall	45.2381	71.7949	70.8709	43.299	53.6585	48.8889	36.5854	13.9535	50	42.2222	31.5789
				Haplotype	Croatian	Czech	Dutch	German	Greek	Hungarian	Maltese	Polish	Serbian	Slovenian	Turkish
CYP2D6	rs5030867	CYP2D6*7	A // C		%	%	%	%	%	%	%	%	%	%	%
				*1/*1	11.9048	2.5641	0	10.3093	9.7561	13.3333	2.43902	32.5581	11.3636	26.6667	26.3158
				*1/*2	23.8095	12.8205	12.012	17.5258	14.6341	13.3333	34.1463	32.5581	22.7273	20	21.0526
				*1/*3	2.38095	2.5641	0	1.03093	0	0	0	0	0	0	0
				*1/*7	0	0	0.3003	0	0	0	2.43902	0	0	0	0
				*1/*9	0	0	0.3003	1.03093	0	4.44444	2.43902	0	9.09091	0	0
				*1/*10	0	0	1.2012	1.03093	4.87805	2.22222	0	0	0	0	2.63158
				*2/*41	4.7619	2.5641	3.9039	4.12371	7.31707	6.66667	4.87805	9.30233	2.27273	2.22222	5.26316
				*2/*2	9.52381	2.5641	0	7.21649	7.31707	2.22222	9.7561	11.6279	2.27273	0	2.63158
				*41/*41	2.38095	0	3.003	1.03093	0	0	2.43902	0	0	0	2.63158
				*2/*2,*2/*21,*21/*21	0	2.5641	0	0	0	0	0	0	0	0	0
				*2/*2,*2/*11,*11/*11	0	2.5641	1.5015	0	0	0	0	0	0	0	0
				*4/*4	0	0	1.5015	10.3093	2.43902	6.66667	2.43902	0	0	6.66667	5.26316
				*5/*5	0	0	0.3003	1.03093	0	0	0	0	0	0	0
				*10/*10	0	0	0	1.03093	0	0	0	0	0	0	0
				*2/*2,*2/*17,*17/*17	0	0	0.3003	1.03093	0	0	0	0	0	0	0
				*4/*10	0	0	0	0	0	2.22222	0	0	0	2.22222	0
				*2/*2,*2/*41,*41/*41	0	0	0	0	0	2.22222	0	0	0	0	0
				*1/*1,*1/*6,*6/*6	0	0	4.8048	0	0	0	0	0	2.27273	0	0
				*1/*1,*1/*2,*2/*2	0	0	0	0	0	0	0	0	0	0	2.63158
				UNK or UNK+UNQ or NoCall	45.2381	71.7949	70.8709	43.299	53.6585	46.6667	39.0244	13.9535	50	42.2222	31.5789
				Haplotype	Croatian	Czech	Dutch	German	Greek	Hungarian	Maltese	Polish	Serbian	Slovenian	Turkish
CYP2D6	rs16947	CYP2D6*2/*2XN/*17	T // C		%	%	%	%	%	%	%	%	%	%	%
				*1/*1	11.9048	2.5641	0	10.3093	9.7561	13.3333	2.43902	32.5581	11.3636	26.6667	26.3158
				*1/*2	23.8095	12.8205	12.012	17.5258	14.6341	13.3333	34.1463	32.5581	22.7273	20	21.0526
				*1/*3	2.38095	2.5641	0	1.03093	0	0	0	0	0	0	0
				*1/*7	0	0	0.3003	0	0	0	2.43902	0	0	0	0
				*1/*9	0	0	0.3003	1.03093	0	4.44444	2.43902	0	9.09091	0	0
				*1/*10	0	0	1.2012	1.03093	4.87805	2.22222	0	0	0	0	2.63158
				*2/*41	4.7619	2.5641	3.9039	4.12371	7.31707	6.66667	4.87805	9.30233	2.27273	2.22222	5.26316
				*2/*2	9.52381	2.5641	0	7.21649	7.31707	2.22222	9.7561	11.6279	2.27273	0	2.63158
				*41/*41	2.38095	0	3.003	1.03093	0	0	2.43902	0	0	0	2.63158
				*2/*2,*2/*21,*21/*21	0	2.5641	0	0	0	0	0	0	0	0	0
				*2/*2,*2/*11,*11/*11	0	2.5641	1.5015	0	0	0	0	0	0	0	0
				*4/*4	0	0	1.5015	10.3093	2.43902	6.66667	2.43902	0	0	6.66667	5.26316
				*5/*5	0	0	0.3003	1.03093	0	0	0	0	0	0	0
				*10/*10	0	0	0	1.03093	0	0	0	0	0	0	0
				*2/*2,*2/*17,*17/*17	0	0	0.3003	1.03093	0	0	0	0	0	0	0
				*4/*10	0	0	0	0	0	2.22222	0	0	0	2.22222	0
				*2/*2,*2/*41,*41/*41	0	0	0	0	0	2.22222	0	0	0	0	0
				*1/*1,*1/*6,*6/*6	0	0	4.8048	0	0	0	0	0	2.27273	0	0
				UNK or UNK+UNQ or NoCall	45.2381	71.7949	70.8709	43.299	53.6585	46.6667	39.0244	13.9535	50	42.2222	34.2105
				Haplotype	Croatian	Czech	Dutch	German	Greek	Hungarian	Maltese	Polish	Serbian	Slovenian	Turkish
CYP2D6	rs72549351	CYP2D6*38	- // GACT		%	%	%	%	%	%	%	%	%	%	%
				*1/*1	11.9048	2.5641	0	10.3093	9.7561	13.3333	2.43902	32.5581	11.3636	26.6667	26.3158
				*1/*2	23.8095	12.8205	12.012	17.5258	14.6341	13.3333	34.1463	32.5581	22.7273	20	21.0526
				*1/*3	2.38095	2.5641	0	1.03093	0	0	0	0	0	0	0
				*1/*7	0	0	0.3003	0	0	0	2.43902	0	0	0	0
				*1/*9	0	0	0.3003	1.03093	0	4.44444	2.43902	0	9.09091	0	0
				*1/*10	0	0	1.2012	1.03093	4.87805	2.22222	0	0	0	0	2.63158
				*2/*41	4.7619	2.5641	3.9039	4.12371	7.31707	6.66667	4.87805	9.30233	2.27273	2.22222	5.26316
				*2/*2	9.52381	2.5641	0	7.21649	7.31707	2.22222	9.7561	11.6279	2.27273	0	2.63158
				*41/*41	2.38095	0	3.003	1.03093	0	0	2.43902	0	0	0	2.63158
				*2/*2,*2/*21,*21/*21	0	2.5641	0	0	0	0	0	0	0	0	0
				*2/*2,*2/*11,*11/*11	0	2.5641	1.5015	0	0	0	0	0	0	0	0
				*4/*4	0	0	1.5015	10.3093	2.43902	6.66667	2.43902	0	0	6.66667	5.26316
				*5/*5	0	0	0.3003	1.03093	0	0	0	0	0	0	0
				*10/*10	0	0	0	1.03093	0	0	0	0	0	0	0
				*2/*2,*2/*17,*17/*17	0	0	0.3003	1.03093	0	0	0	0	0	0	0
				*4/*10	0	0	0	0	0	2.22222	0	0	0	2.22222	0
				*2/*2,*2/*41,*41/*41	0	0	0	0	0	2.22222	0	0	0	0	0
				*1/*1,*1/*6,*6/*6	0	0	4.8048	0	0	0	0	0	2.27273	0	0
				*1/*1,*1/*2,*2/*2	0	0	0	0	0	0	0	0	0	0	2.63158
				UNK or UNK+UNQ or NoCall	45.2381	71.7949	70.8709	43.299	53.6585	46.6667	39.0244	13.9535	50	42.2222	31.5789
				Haplotype	Croatian	Czech	Dutch	German	Greek	Hungarian	Maltese	Polish	Serbian	Slovenian	Turkish
CYP2D6	rs72549352	CYP2D6*21	- // C		%	%	%	%	%	%	%	%	%	%	%
				*1/*1	11.9048	2.5641	0	10.3093	9.7561	13.3333	2.43902	32.5581	11.3636	26.6667	26.3158
				*1/*2	23.8095	12.8205	12.012	17.5258	14.6341	13.3333	34.1463	32.5581	22.7273	20	21.0526
				*1/*3	2.38095	2.5641	0	1.03093	0	0	0	0	0	0	0
				*1/*7	0	0	0.3003	0	0	0	2.43902	0	0	0	0
				*1/*9	0	0	0.3003	1.03093	0	4.44444	2.43902	0	9.09091	0	0
				*1/*10	0	0	1.2012	1.03093	4.87805	2.22222	0	0	0	0	2.63158
				*2/*41	4.7619	2.5641	0	4.12371	7.31707	6.66667	4.87805	9.30233	2.27273	2.22222	5.26316
				*2/*2	9.52381	2.5641	3.003	7.21649	7.31707	2.22222	9.7561	11.6279	2.27273	0	2.63158
				*41/*41	2.38095	0	0	1.03093	0	0	2.43902	0	0	0	2.63158
				*2/*2,*2/*11,*11/*11	0	2.5641	1.5015	0	0	0	0	0	0	0	0
				*4/*4	0	0	1.5015	10.3093	2.43902	6.66667	2.43902	0	0	6.66667	2.63158
				*5/*5	0	0	0.3003	1.03093	0	0	0	0	0	0	0
				*10/*10	0	0	0	1.03093	0	0	0	0	0	0	0
				*2/*2,*2/*17,*17/*17	0	0	0.3003	1.03093	0	0	0	0	0	0	0
				*4/*10	0	0	0	0	0	2.22222	0	0	0	2.22222	0
				*2/*2,*2/*41,*41/*41	0	0	0	0	0	2.22222	0	0	0	0	0
				*1/*1,*1/*6,*6/*6	0	0	4.8048	0	0	0	2.43902	0	2.27273	0	0
				*1/*1,*1/*2,*2/*2	0	0	0	0	0	0	0	0	0	0	2.63158
				UNK or UNK+UNQ or NoCall	45.2381	74.359	74.7748	43.299	53.6585	46.6667	36.5854	13.9535	50	42.2222	34.2105
				Haplotype	Croatian	Czech	Dutch	German	Greek	Hungarian	Maltese	Polish	Serbian	Slovenian	Turkish
CYP2D6	rs35742686	CYP2D6*3A/*3B	- // A		%	%	%	%	%	%	%	%	%	%	%
				*1/*1	11.9048	2.5641	0	10.3093	9.7561	13.3333	2.43902	32.5581	11.3636	26.6667	26.3158
				*1/*2	23.8095	12.8205	12.012	17.5258	14.6341	13.3333	34.1463	32.5581	22.7273	20	21.0526
				*1/*3	2.38095	2.5641	0	1.03093	0	0	0	0	0	0	0
				*1/*7	0	0	0.3003	0	0	0	2.43902	0	0	0	0
				*1/*9	0	0	0.3003	1.03093	0	4.44444	2.43902	0	9.09091	0	0
				*1/*10	0	0	1.2012	1.03093	4.87805	2.22222	0	0	0	0	2.63158
				*2/*41	4.7619	2.5641	3.9039	4.12371	7.31707	6.66667	4.87805	9.30233	2.27273	2.22222	5.26316
				*2/*2	9.52381	2.5641	0	7.21649	7.31707	2.22222	9.7561	11.6279	2.27273	0	2.63158
				*41/*41	2.38095	0	3.003	1.03093	0	0	2.43902	0	0	0	2.63158
				*2/*2,*2/*21,*21/*21	0	2.5641	0	0	0	0	0	0	0	0	0
				*2/*2,*2/*11,*11/*11	0	2.5641	1.5015	0	0	0	0	0	0	0	0
				*4/*4	0	0	1.5015	10.3093	2.43902	6.66667	2.43902	0	0	6.66667	5.26316
				*5/*5	0	0	0.3003	1.03093	0	0	0	0	0	0	0
				*10/*10	0	0	0	1.03093	0	0	0	0	0	0	0
				*2/*2,*2/*17,*17/*17	0	0	0.3003	1.03093	0	0	0	0	0	0	0
				*4/*10	0	0	0	0	0	2.22222	0	0	0	2.22222	0
				*2/*2,*2/*41,*41/*41	0	0	0	0	0	2.22222	0	0	0	0	0
				*1/*1,*1/*6,*6/*6	0	0	4.8048	0	0	0	0	0	2.27273	0	0
				*1/*1,*1/*2,*2/*2	0	0	0	0	0	0	0	0	0	0	2.63158
				UNK or UNK+UNQ or NoCall	45.2381	71.7949	70.8709	43.299	53.6585	46.6667	39.0244	13.9535	50	42.2222	31.5789
				Haplotype	Croatian	Czech	Dutch	German	Greek	Hungarian	Maltese	Polish	Serbian	Slovenian	Turkish
CYP2D6	rs72549353	CYP2D6*19	- // AACT		%	%	%	%	%	%	%	%	%	%	%
				*1/*1	11.9048	2.5641	0	10.3093	9.7561	13.3333	2.43902	32.5581	11.3636	26.6667	26.3158
				*1/*2	23.8095	12.8205	12.012	17.5258	14.6341	13.3333	34.1463	32.5581	22.7273	20	21.0526
				*1/*3	2.38095	2.5641	0	1.03093	0	0	0	0	0	0	0
				*1/*7	0	0	0.3003	0	0	0	2.43902	0	0	0	0
				*1/*9	0	0	0.3003	1.03093	0	4.44444	2.43902	0	9.09091	0	0
				*1/*10	0	0	1.2012	1.03093	4.87805	2.22222	0	0	0	0	2.63158
				*2/*41	4.7619	2.5641	3.9039	4.12371	7.31707	6.66667	4.87805	9.30233	2.27273	2.22222	5.26316
				*2/*2	9.52381	2.5641	0	7.21649	7.31707	2.22222	9.7561	11.6279	2.27273	0	2.63158
				*41/*41	2.38095	0	3.003	1.03093	0	0	2.43902	0	0	0	2.63158
				*2/*2,*2/*21,*21/*21	0	2.5641	0	0	0	0	0	0	0	0	0
				*2/*2,*2/*11,*11/*11	0	2.5641	1.5015	0	0	0	0	0	0	0	0
				*4/*4	0	0	1.5015	10.3093	2.43902	6.66667	2.43902	0	0	6.66667	5.26316
				*5/*5	0	0	0.3003	1.03093	0	0	0	0	0	0	0
				*10/*10	0	0	0	1.03093	0	0	0	0	0	0	0
				*2/*2,*2/*17,*17/*17	0	0	0.3003	1.03093	0	0	0	0	0	0	0
				*4/*10	0	0	0	0	0	2.22222	0	0	0	2.22222	0
				*2/*2,*2/*41,*41/*41	0	0	0	0	0	2.22222	0	0	0	0	0
				*1/*1,*1/*6,*6/*6	0	0	4.8048	0	0	0	0	0	2.27273	0	0
				*1/*1,*1/*2,*2/*2	0	0	0	0	0	0	0	0	0	0	2.63158
				UNK or UNK+UNQ or NoCall	45.2381	71.7949	70.8709	43.299	53.6585	46.6667	39.0244	13.9535	50	42.2222	31.5789
				Haplotype	Croatian	Czech	Dutch	German	Greek	Hungarian	Maltese	Polish	Serbian	Slovenian	Turkish
CYP2D6	rs72549354	CYP2D6*20	- // G		%	%	%	%	%	%	%	%	%	%	%
				*1/*1	11.9048	2.5641	0	10.3093	9.7561	13.3333	2.43902	32.5581	11.3636	26.6667	26.3158
				*1/*2	23.8095	12.8205	12.012	17.5258	14.6341	13.3333	34.1463	32.5581	22.7273	20	21.0526
				*1/*3	2.38095	2.5641	0	1.03093	0	0	0	0	0	0	0
				*1/*7	0	0	0.3003	0	0	0	2.43902	0	0	0	0
				*1/*9	0	0	0.3003	1.03093	0	4.44444	2.43902	0	9.09091	0	0
				*1/*10	0	0	1.2012	1.03093	4.87805	2.22222	0	0	0	0	2.63158
				*2/*41	4.7619	2.5641	3.9039	4.12371	7.31707	6.66667	4.87805	9.30233	2.27273	2.22222	5.26316
				*2/*2	9.52381	2.5641	0	7.21649	7.31707	2.22222	9.7561	11.6279	2.27273	0	2.63158
				*41/*41	2.38095	0	3.003	1.03093	0	0	2.43902	0	0	0	2.63158
				*2/*2,*2/*21,*21/*21	0	5.12821	0	0	0	0	0	0	0	0	0
				*2/*2,*2/*11,*11/*11	0	2.5641	1.5015	0	0	0	0	0	0	0	0
				*4/*4	0	0	1.5015	10.3093	2.43902	6.66667	2.43902	0	0	6.66667	5.26316
				*5/*5	0	0	0.3003	1.03093	0	0	0	0	0	0	0
				*10/*10	0	0	0	1.03093	0	0	0	0	0	0	0
				*2/*2,*2/*17,*17/*17	0	0	0.3003	1.03093	0	0	0	0	0	0	0
				*4/*10	0	0	0	0	0	2.22222	0	0	0	2.22222	0
				*2/*2,*2/*41,*41/*41	0	0	0	0	0	2.22222	0	0	0	0	0
				*1/*1,*1/*6,*6/*6	0	0	4.8048	0	0	0	0	0	2.27273	0	0
				*1/*1,*1/*2,*2/*2	0	0	0	0	0	0	0	0	0	0	2.63158
				UNK or UNK+UNQ or NoCall	45.2381	69.2308	70.8709	43.299	53.6585	46.6667	39.0244	13.9535	50	42.2222	31.5789
				Haplotype	Croatian	Czech	Dutch	German	Greek	Hungarian	Maltese	Polish	Serbian	Slovenian	Turkish
CYP2D6	rs72549356	CYP2D6*40	- // TTTCGCCCCTTTCGCCCC		%	%	%	%	%	%	%	%	%	%	%
				*1/*1	11.9048	2.5641	0	10.3093	9.7561	13.3333	2.43902	32.5581	11.3636	26.6667	26.3158
				*1/*2	23.8095	12.8205	12.012	17.5258	14.6341	13.3333	34.1463	32.5581	22.7273	20	21.0526
				*1/*3	2.38095	2.5641	0	1.03093	0	0	0	0	0	0	0
				*1/*7	0	0	0.3003	0	0	0	2.43902	0	0	0	0
				*1/*9	0	0	0.3003	1.03093	0	4.44444	2.43902	0	9.09091	0	0
				*1/*10	0	0	1.2012	1.03093	4.87805	2.22222	0	0	0	0	2.63158
				*2/*41	4.7619	2.5641	3.9039	4.12371	7.31707	6.66667	4.87805	9.30233	2.27273	2.22222	5.26316
				*2/*2	9.52381	2.5641	0	7.21649	7.31707	2.22222	9.7561	11.6279	2.27273	0	2.63158
				*41/*41	2.38095	0	3.003	1.03093	0	0	2.43902	0	0	0	2.63158
				*2/*2,*2/*21,*21/*21	0	2.5641	0	0	0	0	0	0	0	0	0
				*2/*2,*2/*11,*11/*11	0	2.5641	1.5015	0	0	0	0	0	0	0	0
				*4/*4	0	0	1.5015	10.3093	2.43902	6.66667	2.43902	0	0	6.66667	5.26316
				*5/*5	0	0	0.3003	1.03093	0	0	0	0	0	0	0
				*10/*10	0	0	0	1.03093	0	0	0	0	0	0	0
				*2/*2,*2/*17,*17/*17	0	0	0.3003	1.03093	0	0	0	0	0	0	0
				*4/*10	0	0	0	0	0	2.22222	0	0	0	2.22222	0
				*2/*2,*2/*41,*41/*41	0	0	0	0	0	2.22222	0	0	0	0	0
				*1/*1,*1/*6,*6/*6	0	0	4.8048	0	0	0	0	0	2.27273	0	0
				*1/*1,*1/*2,*2/*2	0	0	0	0	0	0	0	0	0	0	2.63158
				UNK or UNK+UNQ or NoCall	45.2381	71.7949	70.8709	43.299	53.6585	46.6667	39.0244	13.9535	50	42.2222	31.5789
				Haplotype	Croatian	Czech	Dutch	German	Greek	Hungarian	Maltese	Polish	Serbian	Slovenian	Turkish
CYP2D6	rs3892097	CYP2D6*4/*4F/*4G/*4H	G // A		%	%	%	%	%	%	%	%	%	%	%
				*1/*1	11.9048	2.5641	0	10.3093	9.7561	13.3333	2.43902	32.5581	11.3636	26.6667	26.3158
				*1/*2	23.8095	12.8205	12.012	17.5258	14.6341	13.3333	34.1463	32.5581	22.7273	20	21.0526
				*1/*3	2.38095	2.5641	0	1.03093	0	0	0	0	0	0	0
				*1/*7	0	0	0.3003	0	0	0	2.43902	0	0	0	0
				*1/*9	0	0	0.3003	1.03093	0	4.44444	2.43902	0	9.09091	0	0
				*1/*10	0	0	1.2012	1.03093	4.87805	2.22222	0	0	0	0	2.63158
				*2/*41	4.7619	2.5641	3.9039	4.12371	7.31707	6.66667	4.87805	9.30233	2.27273	2.22222	5.26316
				*2/*2	9.52381	2.5641	0	7.21649	7.31707	2.22222	9.7561	11.6279	2.27273	0	2.63158
				*41/*41	2.38095	0	3.003	1.03093	0	0	2.43902	0	0	0	2.63158
				*2/*2,*2/*21,*21/*21	0	2.5641	0	0	0	0	0	0	0	0	0
				*2/*2,*2/*11,*11/*11	0	2.5641	1.5015	0	0	0	0	0	0	0	0
				*4/*4	0	0	1.5015	10.3093	2.43902	6.66667	2.43902	0	0	6.66667	5.26316
				*5/*5	0	0	0.3003	1.03093	0	0	0	0	0	0	0
				*10/*10	0	0	0	1.03093	0	0	0	0	0	0	0
				*2/*2,*2/*17,*17/*17	0	0	0.3003	1.03093	0	0	0	0	0	0	0
				*4/*10	0	0	0	0	0	2.22222	0	0	0	2.22222	0
				*2/*2,*2/*41,*41/*41	0	0	0	0	0	2.22222	0	0	0	0	0
				*1/*1,*1/*6,*6/*6	0	0	4.8048	0	0	0	0	0	2.27273	0	0
				*1/*1,*1/*2,*2/*2	0	0	0	0	0	0	0	0	0	0	2.63158
				UNK or UNK+UNQ or NoCall	45.2381	71.7949	70.8709	43.299	53.6585	46.6667	39.0244	13.9535	50	42.2222	31.5789
				Haplotype	Croatian	Czech	Dutch	German	Greek	Hungarian	Maltese	Polish	Serbian	Slovenian	Turkish
CYP2D6	rs5030655	CYP2D6*6	- // T		%	%	%	%	%	%	%	%	%	%	%
				*1/*1	11.9048	2.5641	0	10.3093	9.7561	13.3333	2.43902	32.5581	11.3636	26.6667	26.3158
				*1/*2	23.8095	12.8205	12.012	17.5258	14.6341	13.3333	34.1463	32.5581	22.7273	20	21.0526
				*1/*3	2.38095	2.5641	0	1.03093	0	0	0	0	0	0	0
				*1/*7	0	0	0.3003	0	0	0	2.43902	0	0	0	0
				*1/*9	0	0	0.3003	1.03093	0	4.44444	2.43902	0	9.09091	0	0
				*1/*10	0	0	1.2012	1.03093	4.87805	2.22222	0	0	0	0	2.63158
				*2/*41	4.7619	2.5641	3.9039	4.12371	7.31707	6.66667	4.87805	9.30233	2.27273	2.22222	5.26316
				*2/*2	9.52381	2.5641	0	7.21649	7.31707	2.22222	9.7561	11.6279	2.27273	0	2.63158
				*41/*41	2.38095	0	3.003	1.03093	0	0	2.43902	0	0	0	2.63158
				*2/*2,*2/*21,*21/*21	0	2.5641	0	0	0	0	0	0	0	0	0
				*2/*2,*2/*11,*11/*11	0	2.5641	1.5015	0	0	0	0	0	0	0	0
				*4/*4	0	0	1.5015	10.3093	2.43902	6.66667	2.43902	0	0	6.66667	5.26316
				*5/*5	0	0	0.3003	1.03093	0	0	0	0	0	0	0
				*10/*10	0	0	0	1.03093	0	0	0	0	0	0	0
				*2/*2,*2/*17,*17/*17	0	0	0.3003	1.03093	0	0	0	0	0	0	0
				*4/*10	0	0	0	0	0	2.22222	0	0	0	2.22222	0
				*2/*2,*2/*41,*41/*41	0	0	0	0	0	2.22222	0	0	0	0	0
				*1/*1,*1/*6,*6/*6	0	0	4.8048	0	0	0	0	0	2.27273	0	0
				*1/*1,*1/*2,*2/*2	0	0	0	0	0	0	0	0	0	0	2.63158
				UNK or UNK+UNQ or NoCall	45.2381	71.7949	70.8709	43.299	53.6585	46.6667	39.0244	13.9535	50	42.2222	31.5789
				Haplotype	Croatian	Czech	Dutch	German	Greek	Hungarian	Maltese	Polish	Serbian	Slovenian	Turkish
CYP2D6	rs28371706	CYP2D6*17	T // C		%	%	%	%	%	%	%	%	%	%	%
				*1/*1	11.9048	2.5641	0	10.3093	9.7561	13.3333	2.43902	32.5581	11.3636	26.6667	26.3158
				*1/*2	23.8095	12.8205	12.012	17.5258	14.6341	13.3333	34.1463	32.5581	22.7273	20	21.0526
				*1/*3	2.38095	2.5641	0	1.03093	0	0	0	0	0	0	0
				*1/*7	0	0	0.3003	0	0	0	2.43902	0	0	0	0
				*1/*9	0	0	0.3003	1.03093	0	4.44444	2.43902	0	9.09091	0	0
				*1/*10	0	0	1.2012	1.03093	4.87805	2.22222	0	0	0	0	2.63158
				*2/*41	4.7619	2.5641	3.9039	4.12371	7.31707	6.66667	4.87805	9.30233	2.27273	2.22222	5.26316
				*2/*2	9.52381	2.5641	0	7.21649	7.31707	2.22222	9.7561	11.6279	2.27273	0	2.63158
				*41/*41	2.38095	0	3.003	1.03093	0	0	2.43902	0	0	0	2.63158
				*2/*2,*2/*21,*21/*21	0	2.5641	0	0	0	0	0	0	0	0	0
				*2/*2,*2/*11,*11/*11	0	2.5641	1.5015	0	0	0	0	0	0	0	0
				*4/*4	0	0	1.5015	10.3093	2.43902	6.66667	2.43902	0	0	6.66667	5.26316
				*5/*5	0	0	0.3003	1.03093	0	0	0	0	0	0	0
				*10/*10	0	0	0.3003	1.03093	0	0	0	0	0	0	0
				*4/*10	0	0	0	0	0	2.22222	0	0	0	2.22222	0
				*2/*2,*2/*41,*41/*41	0	0	0	0	0	2.22222	0	0	0	0	0
				*1/*1,*1/*6,*6/*6	0	0	4.8048	0	0	0	2.43902	0	2.27273	0	0
				*1/*1,*1/*2,*2/*2	0	0	0	0	0	0	0	0	0	0	2.63158
				UNK or UNK+UNQ or NoCall	45.2381	71.7949	70.8709	44.3299	51.2195	46.6667	36.5854	13.9535	50	42.2222	31.5789
				Haplotype	Croatian	Czech	Dutch	German	Greek	Hungarian	Maltese	Polish	Serbian	Slovenian	Turkish
CYP2D6	rs5030863	CYP2D6*11	G // C		%	%	%	%	%	%	%	%	%	%	%
				*1/*1	11.9048	2.5641	0	10.3093	9.7561	13.3333	2.43902	32.5581	11.3636	26.6667	26.3158
				*1/*2	23.8095	12.8205	12.012	17.5258	14.6341	13.3333	34.1463	32.5581	22.7273	20	21.0526
				*1/*3	2.38095	2.5641	0	1.03093	0	0	0	0	0	0	0
				*1/*7	0	0	0.3003	0	0	0	2.43902	0	0	0	0
				*1/*9	0	0	0.3003	1.03093	0	4.44444	2.43902	0	9.09091	0	0
				*1/*10	0	0	1.2012	1.03093	4.87805	2.22222	0	0	0	0	2.63158
				*2/*41	4.7619	2.5641	3.9039	4.12371	7.31707	6.66667	4.87805	9.30233	2.27273	2.22222	5.26316
				*2/*2	9.52381	2.5641	0	7.21649	7.31707	2.22222	9.7561	11.6279	2.27273	0	2.63158
				*41/*41	2.38095	0	3.003	1.03093	0	0	2.43902	0	0	0	2.63158
				*2/*2,*2/*21,*21/*21	0	2.5641	0	0	0	0	0	0	0	0	0
				*2/*2,*2/*11,*11/*11	0	2.5641	1.5015	0	0	0	0	0	0	0	0
				*4/*4	0	0	1.5015	10.3093	2.43902	6.66667	2.43902	0	0	6.66667	5.26316
				*5/*5	0	0	0.3003	1.03093	0	0	0	0	0	0	0
				*10/*10	0	0	0	1.03093	0	0	0	0	0	0	0
				*2/*2,*2/*17,*17/*17	0	0	0.3003	1.03093	0	0	0	0	0	0	0
				*4/*10	0	0	0	0	0	2.22222	0	0	0	2.22222	0
				*2/*2,*2/*41,*41/*41	0	0	0	0	0	2.22222	0	0	0	0	0
				*1/*1,*1/*6,*6/*6	0	0	4.8048	0	0	0	0	0	2.27273	0	0
				*1/*1,*1/*2,*2/*2	0	0	0	0	0	0	0	0	0	0	2.63158
				UNK or UNK+UNQ or NoCall	45.2381	71.7949	70.8709	43.299	53.6585	46.6667	39.0244	13.9535	50	42.2222	31.5789
				Haplotype	Croatian	Czech	Dutch	German	Greek	Hungarian	Maltese	Polish	Serbian	Slovenian	Turkish
CYP2D6	rs72549357	CYP2D6*15	T // TT		%	%	%	%	%	%	%	%	%	%	%
				*1/*1	11.9048	2.5641	0	10.3093	9.7561	13.3333	2.43902	32.5581	11.3636	26.6667	26.3158
				*1/*2	23.8095	12.8205	12.012	17.5258	14.6341	13.3333	34.1463	32.5581	22.7273	20	21.0526
				*1/*3	2.38095	2.5641	0	1.03093	0	0	0	0	0	0	0
				*1/*7	0	0	0.3003	0	0	0	2.43902	0	0	0	0
				*1/*9	0	0	0.3003	1.03093	0	4.44444	2.43902	0	9.09091	0	0
				*1/*10	0	0	1.2012	1.03093	4.87805	2.22222	0	0	0	0	2.63158
				*2/*41	4.7619	2.5641	3.9039	4.12371	7.31707	6.66667	4.87805	9.30233	2.27273	2.22222	5.26316
				*2/*2	9.52381	2.5641	0	7.21649	7.31707	2.22222	9.7561	11.6279	2.27273	0	2.63158
				*41/*41	2.38095	0	3.003	1.03093	0	0	2.43902	0	0	0	2.63158
				*2/*2,*2/*21,*21/*21	0	2.5641	0	0	0	0	0	0	0	0	0
				*2/*2,*2/*11,*11/*11	0	2.5641	1.5015	0	0	0	0	0	0	0	0
				*4/*4	0	0	1.5015	10.3093	2.43902	6.66667	2.43902	0	0	6.66667	5.26316
				*5/*5	0	0	0.3003	1.03093	0	0	0	0	0	0	0
				*10/*10	0	0	0	1.03093	0	0	0	0	0	0	0
				*2/*2,*2/*17,*17/*17	0	0	0.3003	1.03093	0	0	0	0	0	0	0
				*4/*10	0	0	0	0	0	2.22222	0	0	0	2.22222	0
				*2/*2,*2/*41,*41/*41	0	0	0	0	0	2.22222	0	0	0	0	0
				*1/*1,*1/*6,*6/*6	0	0	4.8048	0	0	0	0	0	2.27273	0	0
				*1/*1,*1/*2,*2/*2	0	0	0	0	0	0	0	0	0	0	2.63158
				UNK or UNK+UNQ or NoCall	45.2381	71.7949	70.8709	43.299	53.6585	46.6667	39.0244	13.9535	50	42.2222	31.5789
				Haplotype	Croatian	Czech	Dutch	German	Greek	Hungarian	Maltese	Polish	Serbian	Slovenian	Turkish
CYP2D6	rs5030862	CYP2D6*12	G // A		%	%	%	%	%	%	%	%	%	%	%
				*1/*1	11.9048	2.5641	0	10.3093	9.7561	13.3333	2.43902	32.5581	11.3636	26.6667	26.3158
				*1/*2	23.8095	12.8205	12.012	17.5258	14.6341	13.3333	34.1463	32.5581	22.7273	20	21.0526
				*1/*3	2.38095	2.5641	0	1.03093	0	0	0	0	0	0	0
				*1/*7	0	0	0.3003	0	0	0	2.43902	0	0	0	0
				*1/*9	0	0	0.3003	1.03093	0	4.44444	2.43902	0	9.09091	0	0
				*1/*10	0	0	1.2012	1.03093	4.87805	2.22222	0	0	0	0	2.63158
				*2/*41	4.7619	2.5641	3.9039	4.12371	7.31707	6.66667	4.87805	9.30233	2.27273	2.22222	5.26316
				*2/*2	9.52381	2.5641	0	7.21649	7.31707	2.22222	9.7561	11.6279	2.27273	0	2.63158
				*41/*41	2.38095	0	3.003	1.03093	0	0	2.43902	0	0	0	2.63158
				*2/*2,*2/*21,*21/*21	0	2.5641	0	0	0	0	0	0	0	0	0
				*2/*2,*2/*11,*11/*11	0	2.5641	1.5015	0	0	0	0	0	0	0	0
				*4/*4	0	0	1.5015	10.3093	2.43902	6.66667	2.43902	0	0	6.66667	5.26316
				*5/*5	0	0	0.3003	1.03093	0	0	0	0	0	0	0
				*10/*10	0	0	0	1.03093	0	0	0	0	0	0	0
				*2/*2,*2/*17,*17/*17	0	0	0.3003	1.03093	0	0	0	0	0	0	0
				*4/*10	0	0	0	0	0	2.22222	0	0	0	2.22222	0
				*2/*2,*2/*41,*41/*41	0	0	0	0	0	2.22222	0	0	0	0	0
				*1/*1,*1/*6,*6/*6	0	0	4.8048	0	0	0	0	0	2.27273	0	0
				*1/*1,*1/*2,*2/*2	0	0	0	0	0	0	0	0	0	0	2.63158
				UNK or UNK+UNQ or NoCall	45.2381	71.7949	70.8709	43.299	53.6585	46.6667	39.0244	13.9535	50	42.2222	31.5789
				Haplotype	Croatian	Czech	Dutch	German	Greek	Hungarian	Maltese	Polish	Serbian	Slovenian	Turkish
CYP2D6	rs1065852	CYP2D6*10	T // C		%	%	%	%	%	%	%	%	%	%	%
				*1/*1	11.9048	2.5641	0	10.3093	9.7561	13.3333	2.43902	32.5581	11.3636	26.6667	26.3158
				*1/*2	23.8095	12.8205	12.012	17.5258	14.6341	13.3333	34.1463	32.5581	22.7273	20	21.0526
				*1/*3	2.38095	2.5641	0	1.03093	0	0	0	0	0	0	0
				*1/*7	0	0	0.3003	0	0	0	2.43902	0	0	0	0
				*1/*9	0	0	0.3003	1.03093	0	4.44444	2.43902	0	9.09091	0	0
				*1/*10	0	0	1.2012	1.03093	4.87805	2.22222	0	0	0	0	2.63158
				*2/*41	4.7619	2.5641	3.9039	4.12371	7.31707	6.66667	4.87805	9.30233	2.27273	2.22222	5.26316
				*2/*2	9.52381	2.5641	0	7.21649	7.31707	2.22222	9.7561	11.6279	2.27273	0	2.63158
				*41/*41	2.38095	0	3.003	1.03093	0	0	2.43902	0	0	0	2.63158
				*2/*2,*2/*21,*21/*21	0	2.5641	0	0	0	0	0	0	0	0	0
				*2/*2,*2/*11,*11/*11	0	2.5641	1.5015	0	0	0	0	0	0	0	0
				*4/*4	0	0	1.5015	10.3093	2.43902	6.66667	2.43902	0	0	6.66667	5.26316
				*5/*5	0	0	0.3003	1.03093	0	0	0	0	0	0	0
				*10/*10	0	0	0	1.03093	0	0	0	0	0	0	0
				*2/*2,*2/*17,*17/*17	0	0	0.3003	1.03093	0	0	0	0	0	0	0
				*4/*10	0	0	0	0	0	2.22222	0	0	0	2.22222	0
				*2/*2,*2/*41,*41/*41	0	0	0	0	0	2.22222	0	0	0	0	0
				*1/*1,*1/*6,*6/*6	0	0	4.8048	0	0	0	0	0	2.27273	0	0
				*1/*1,*1/*2,*2/*2	0	0	0	0	0	0	0	0	0	0	2.63158
				UNK or UNK+UNQ or NoCall	45.2381	71.7949	70.8709	43.299	53.6585	46.6667	39.0244	13.9535	50	42.2222	31.5789
				Haplotype	Croatian	Czech	Dutch	German	Greek	Hungarian	Maltese	Polish	Serbian	Slovenian	Turkish
UGT1A1	rs8175347	UGT1A1*28	(TA)6 // (TA)7		%	%	%	%	%	%	%	%	%	%	%
				*1/*1	21.4286	20.5128	0.3003	27.8351	36.5854	28.8889	29.2683	32.5581	22.7273	37.7778	15.7895
				*1/*6	2.38095	0	27.9279	1.03093	0	0	0	0	0	0	0
				*1/*28	0	0	2.1021	1.03093	0	0	0	0	0	0	0
				*1/*28+60,*28/*60	0	2.5641	15.3153	0	2.43902	0	0	4.65116	0	2.22222	0
				*1/*60	11.9048	15.3846	3.6036	22.6804	7.31707	6.66667	17.0732	13.9535	9.09091	6.66667	18.4211
				*28+60/*28+60+93	2.38095	0	0	0	0	2.22222	2.43902	6.97674	0	2.22222	5.26316
				*28+60+93/*28+60+93	2.38095	0	0.600601	1.03093	12.1951	13.3333	14.6341	6.97674	6.81818	6.66667	10.5263
				*60/*60	0	2.5641	0	2.06186	0	0	0	0	2.27273	0	0
				*1/*28+60,*1/*28,*28+60/*60,*28/*60	0	2.5641	0.600601	0	0	0	0	0	0	0	0
				*1/*1,*1/*60,*60/*60	0	0	0.600601	0	0	2.22222	0	0	2.27273	0	0
				*28+60/*28+60	0	0	0	0	0	2.22222	0	0	0	0	0
				*28+60/*60	0	0	0	0	0	0	2.43902	0	0	0	0
				UNK or UNK+UNQ or NoCall	59.5238	56.4103	-26.7267	44.3299	41.4634	44.4444	34.1463	34.8837	56.8182	44.4444	50
				Haplotype	Croatian	Czech	Dutch	German	Greek	Hungarian	Maltese	Polish	Serbian	Slovenian	Turkish
TPMT	rs1142345	TPMT*3C	A // G		%	%	%	%	%	%	%	%	%	%	%
				*1/*1	85.7143	87.1795	84.985	84.5361	92.6829	75.5556	100	95.3488	93.1818	95.5556	97.3684
				*1/*3C	0	5.12821	6.00601	3.09278	0	4.44444	0	0	2.27273	0	2.63158
				*1/*3A,*3B/*3C	9.52381	5.12821	0.3003	6.18557	2.43902	4.44444	0	4.65116	4.54545	2.22222	0
				*3A/*3A,*3A/*3C,*3C/*3C	2.38095	0	1.5015	0	0	0	0	0	0	0	0
				*1/*1,*1/*3B,*3B/*3B	0	0	0.900901	3.09278	0	2.22222	0	0	0	0	0
				*1/*1,*1/*2,*2/*2	0	0	0.3003	1.03093	0	0	0	0	0	2.22222	0
				*1/*3A,*1/*3C,*3A/*3B	0	0	3.003	1.03093	0	2.22222	0	0	0	0	0
				*1/*1,*1/*24,*24/*24	0	0	0.3003	1.03093	0	2.22222	0	0	0	0	0
				UNK or UNK+UNQ or NoCall	2.38095	2.5641	2.7027	0	4.87805	8.88889	0	0	0	0	0
				Haplotype	Croatian	Czech	Dutch	German	Greek	Hungarian	Maltese	Polish	Serbian	Slovenian	Turkish
TPMT	rs1800584	TPMT*4A	A // G		%	%	%	%	%	%	%	%	%	%	%
				*1/*1	85.7143	87.1795	84.985	84.5361	92.6829	75.5556	100	95.3488	93.1818	95.5556	97.3684
				*1/*3C	0	5.12821	6.00601	3.09278	0	4.44444	0	0	2.27273	0	2.63158
				*1/*3A,*3B/*3C	9.52381	5.12821	1.2012	6.18557	2.43902	4.44444	0	4.65116	4.54545	2.22222	0
				*1/*1,*1/*3C,*3C/*3C	2.38095	2.5641	0.3003	0	0	0	0	0	0	0	0
				*3A/*3A,*3A/*3C,*3C/*3C	2.38095	0	1.5015	0	0	0	0	0	0	0	0
				*1/*1,*1/*3B,*3B/*3B	0	0	0.900901	3.09278	0	2.22222	0	0	0	0	0
				*1/*1,*1/*2,*2/*2	0	0	0.3003	1.03093	0	0	0	0	0	2.22222	0
				*1/*3A,*1/*3C,*3A/*3B	0	0	3.003	1.03093	0	2.22222	0	0	0	0	0
				*1/*1,*1/*24,*24/*24	0	0	0.3003	1.03093	0	2.22222	0	0	0	0	0
				UNK or UNK+UNQ or NoCall	0	0	1.5015	0	4.87805	8.88889	0	0	0	0	0
				Haplotype	Croatian	Czech	Dutch	German	Greek	Hungarian	Maltese	Polish	Serbian	Slovenian	Turkish
TPMT	rs1800460	TPMT*3A	A // G		%	%	%	%	%	%	%	%	%	%	%
				*1/*1	85.7143	87.1795	84.985	84.5361	92.6829	75.5556	100	95.3488	93.1818	95.5556	97.3684
				*1/*3C	0	5.12821	6.00601	3.09278	0	4.44444	0	0	2.27273	0	2.63158
				*1/*3A,*3B/*3C	9.52381	5.12821	1.2012	6.18557	2.43902	4.44444	0	4.65116	4.54545	2.22222	0
				*1/*1,*1/*3C,*3C/*3C	2.38095	2.5641	0.3003	0	0	0	0	0	0	0	0
				*3A/*3A,*3A/*3C,*3C/*3C	2.38095	0	1.5015	0	0	0	0	0	0	0	0
				*1/*1,*1/*2,*2/*2	0	0	0.3003	1.03093	0	0	0	0	0	2.22222	0
				*1/*1,*1/*24,*24/*24	0	0	0.3003	1.03093	0	2.22222	0	0	0	0	0
				UNK or UNK+UNQ or NoCall	0	0	5.40541	4.12371	4.87805	13.3333	0	0	0	0	0
				Haplotype	Croatian	Czech	Dutch	German	Greek	Hungarian	Maltese	Polish	Serbian	Slovenian	Turkish
TPMT	rs1800462	TPMT*2	G // C		%	%	%	%	%	%	%	%	%	%	%
				*1/*1	85.7143	87.1795	84.985	84.5361	92.6829	75.5556	100	95.3488	93.1818	95.5556	97.3684
				*1/*3C	0	5.12821	6.00601	3.09278	0	4.44444	0	0	2.27273	0	2.63158
				*1/*3A,*3B/*3C	9.52381	5.12821	1.2012	6.18557	2.43902	4.44444	0	4.65116	4.54545	2.22222	0
				*1/*1,*1/*3C,*3C/*3C	2.38095	2.5641	0.3003	0	0	0	0	0	0	0	0
				*3A/*3A,*3A/*3C,*3C/*3C	2.38095	0	1.5015	0	0	0	0	0	0	0	0
				*1/*1,*1/*3B,*3B/*3B	0	0	0.900901	3.09278	0	2.22222	0	0	0	0	0
				*1/*1,*1/*2,*2/*2	0	0	0	1.03093	0	0	0	0	0	2.22222	0
				*1/*3A,*1/*3C,*3A/*3B	0	0	3.003	1.03093	0	2.22222	0	0	0	0	0
				*1/*1,*1/*24,*24/*24	0	0	0.3003	1.03093	0	2.22222	0	0	0	0	0
				UNK or UNK+UNQ or NoCall	0	0	1.8018	0	4.87805	8.88889	0	0	0	0	0
				Haplotype	Croatian	Czech	Dutch	German	Greek	Hungarian	Maltese	Polish	Serbian	Slovenian	Turkish
NAT2	rs1041983	NAT2*4/*5G/*5J/*6A/*6C/*7B/*14B/*14D/*14G/*12B/*13	C // T		%	%	%	%	%	%	%	%	%	%	%
				*4/*4	7.14286	5.12821	3.9039	6.18557	9.7561	6.66667	2.43902	6.97674	2.27273	4.44444	2.63158
				*4/*5	9.52381	12.8205	15.9159	24.7423	14.6341	17.7778	14.6341	18.6047	18.1818	28.8889	23.6842
				*4/*6	7.14286	20.5128	13.2132	13.4021	29.2683	8.88889	9.7561	9.30233	20.4545	4.44444	10.5263
				*5/*5	35.7143	15.3846	24.024	15.4639	7.31707	6.66667	31.7073	20.9302	13.6364	24.4444	7.89474
				*6/*6	7.14286	7.69231	8.10811	10.3093	9.7561	13.3333	4.87805	11.6279	9.09091	6.66667	15.7895
				*4/*5E,*5/*6	26.1905	25.641	21.9219	22.6804	21.9512	28.8889	24.3902	32.5581	31.8182	24.4444	34.2105
				*4/*6J,*6/*7	0	0	1.8018	2.06186	0	2.22222	4.87805	0	0	0	0
				*4/*5,*4/*5E,*5/*6	2.38095	0	0	0	0	0	0	0	0	0	0
				*4/*4,*4/*5,*5/*5	0	5.12821	2.1021	0	2.43902	6.66667	0	0	0	2.22222	2.63158
				*4/*5E,*4/*6,*5/*5E,*5/*6	0	2.5641	1.5015	0	0	0	0	0	0	0	0
				*4/*7	0	0	1.2012	1.03093	2.43902	0	0	0	0	2.22222	0
				*4/*4,*4/*6,*6/*6	0	0	0	0	0	2.22222	0	0	0	0	0
				UNK or UNK+UNQ or NoCall	4.7619	5.12821	6.30631	4.12371	2.43902	6.66667	7.31707	0	4.54545	2.22222	2.63158
				Haplotype	Croatian	Czech	Dutch	German	Greek	Hungarian	Maltese	Polish	Serbian	Slovenian	Turkish
NAT2	rs1801280	NAT2*4/*5A/*5B/*5C/*5D/*5E/*5G/*5J/*14C/*14F	T // C		%	%	%	%	%	%	%	%	%	%	%
				*4/*4	7.14286	5.12821	3.9039	6.18557	9.7561	6.66667	2.43902	6.97674	2.27273	4.44444	2.63158
				*4/*5	9.52381	12.8205	15.9159	24.7423	14.6341	17.7778	14.6341	18.6047	18.1818	28.8889	23.6842
				*4/*6	7.14286	20.5128	13.2132	13.4021	29.2683	8.88889	9.7561	9.30233	20.4545	4.44444	10.5263
				*5/*5	35.7143	15.3846	24.024	15.4639	7.31707	6.66667	31.7073	20.9302	13.6364	24.4444	7.89474
				*6/*6	7.14286	7.69231	8.10811	10.3093	9.7561	13.3333	4.87805	11.6279	9.09091	6.66667	15.7895
				*4/*5E,*5/*6	26.1905	25.641	22.5225	23.7113	21.9512	28.8889	24.3902	32.5581	31.8182	24.4444	34.2105
				*4/*6J,*6/*7	0	0	1.8018	2.06186	0	2.22222	4.87805	0	0	0	0
				*4/*5,*4/*5E,*5/*6	2.38095	0	0	0	0	0	0	0	0	0	0
				*4/*7	0	0	1.2012	1.03093	2.43902	0	0	0	0	2.22222	0
				*4/*4,*4/*6,*6/*6	0	0	0	0	0	2.22222	0	0	0	0	0
				UNK or UNK+UNQ or NoCall	4.7619	12.8205	9.30931	3.09278	4.87805	13.3333	7.31707	0	4.54545	4.44444	5.26316
				Haplotype	Croatian	Czech	Dutch	German	Greek	Hungarian	Maltese	Polish	Serbian	Slovenian	Turkish
NAT2	rs1799931	NAT2*4/*7A/*7B	A // G		%	%	%	%	%	%	%	%	%	%	%
				*4/*4	7.14286	5.12821	3.9039	6.18557	9.7561	6.66667	2.43902	6.97674	2.27273	4.44444	2.63158
				*4/*5	9.52381	12.8205	15.9159	24.7423	14.6341	17.7778	14.6341	18.6047	18.1818	28.8889	23.6842
				*4/*6	7.14286	20.5128	13.2132	13.4021	29.2683	8.88889	9.7561	9.30233	20.4545	4.44444	10.5263
				*5/*5	35.7143	15.3846	24.024	15.4639	7.31707	6.66667	31.7073	20.9302	13.6364	24.4444	7.89474
				*6/*6	7.14286	7.69231	8.10811	10.3093	9.7561	13.3333	4.87805	11.6279	9.09091	6.66667	15.7895
				*4/*5E,*5/*6	26.1905	25.641	22.5225	23.7113	21.9512	28.8889	24.3902	32.5581	31.8182	24.4444	34.2105
				*4/*6J,*6/*7	0	0	1.8018	2.06186	0	2.22222	4.87805	0	0	0	0
				*4/*5,*4/*5E,*5/*6	2.38095	0	0	0	0	0	0	0	0	0	0
				*4/*4,*4/*5,*5/*5	0	5.12821	2.1021	0	2.43902	6.66667	0	0	0	2.22222	2.63158
				*4/*5E,*4/*6,*5/*5E,*5/*6	0	2.5641	1.5015	0	0	0	0	0	0	0	0
				*4/*7	0	0	1.2012	1.03093	2.43902	0	0	0	0	2.22222	0
				*4/*4,*4/*6,*6/*6	0	0	0	0	0	2.22222	0	0	0	0	0
				UNK or UNK+UNQ or NoCall	4.7619	5.12821	5.70571	3.09278	2.43902	6.66667	7.31707	0	4.54545	2.22222	2.63158
				Haplotype	Croatian	Czech	Dutch	German	Greek	Hungarian	Maltese	Polish	Serbian	Slovenian	Turkish
CYP2C19	rs4986893	CYP2C19*3	A // G		%	%	%	%	%	%	%	%	%	%	%
				*1/*1	33.3333	35.8974	21.6216	32.9897	34.1463	37.7778	26.8293	23.2558	50	31.1111	39.4737
				*1/*2A	23.8095	7.69231	13.2132	12.3711	17.0732	8.88889	14.6341	11.6279	9.09091	11.1111	5.26316
				*1/*8	0	0	35.7357	1.03093	0	0	0	0	0	0	0
				*1/*17	19.0476	43.5897	4.5045	22.6804	7.31707	26.6667	34.1463	34.8837	25	33.3333	15.7895
				*17/*17	4.7619	2.5641	0.900901	5.15464	2.43902	4.44444	2.43902	6.97674	2.27273	2.22222	5.26316
				*2A/*2B	2.38095	0	0.600601	1.03093	2.43902	0	2.43902	0	0	0	0
				*1/*1,*1/*17,*17/*17	0	2.5641	0	0	0	0	0	0	0	0	0
				*1/*1,*1/*9,*9/*9	0	0	0.3003	2.06186	0	0	0	0	0	0	0
				*1/*1,*1/*15,*15/*15	0	0	1.2012	1.03093	7.31707	2.22222	0	0	0	8.88889	7.89474
				*1/*15	0	0	0	0	4.87805	2.22222	0	0	0	2.22222	2.63158
				*2A/*2A	0	0	0.900901	0	2.43902	2.22222	0	0	2.27273	0	0
				UNK or UNK+UNQ or NoCall	16.6667	7.69231	21.021	21.6495	21.9512	15.5556	19.5122	23.2558	11.3636	11.1111	23.6842
				Haplotype	Croatian	Czech	Dutch	German	Greek	Hungarian	Maltese	Polish	Serbian	Slovenian	Turkish
SLCO1B1	rs4149056	SLCO1B1*5	C // T		%	%	%	%	%	%	%	%	%	%	%
				*1a/*1a	28.5714	15.3846	11.1111	32.9897	24.3902	22.2222	19.5122	25.5814	27.2727	26.6667	28.9474
				*1a/*5	0	0	0.900901	0	7.31707	2.22222	2.43902	9.30233	0	4.44444	2.63158
				*1a/*15,*1b/*5	19.0476	12.8205	29.1291	8.24742	9.7561	13.3333	19.5122	23.2558	29.5455	13.3333	7.89474
				*5/*15	0	0	0.3003	0	0	0	0	2.32558	0	0	0
				*1b/*14	0	2.5641	2.4024	2.06186	0	0	2.43902	4.65116	0	6.66667	0
				*15/*15	0	0	0.600601	2.06186	0	4.44444	2.43902	4.65116	0	0	5.26316
				*1b/*15	0	0	3.3033	0	0	2.22222	4.87805	2.32558	0	2.22222	0
				*1a/*1b	7.14286	12.8205	8.40841	7.21649	19.5122	4.44444	17.0732	4.65116	6.81818	6.66667	18.4211
				*1a/*5,*1a/*15,*1b/*5,*1b/*15	0	0	0.600601	0	0	0	0	2.32558	0	0	0
				*1a/*14,*1b/*4	19.0476	17.9487	20.1201	20.6186	21.9512	22.2222	12.1951	0	6.81818	13.3333	13.1579
				*17/*21	2.38095	0	0	0	0	0	0	0	0	2.22222	0
				*1b/*21	0	5.12821	0.600601	2.06186	0	2.22222	0	0	0	0	2.63158
				*1b/*17,*15/*21	0	2.5641	0.600601	2.06186	0	0	2.43902	0	0	2.22222	0
				*1a/*1a,*1a/*4,*4/*4	0	2.5641	0.600601	0	0	0	0	0	0	0	0
				*1a/*1a,*1a/*1b,*1b/*1b	0	2.5641	0	0	0	0	0	0	0	0	0
				*1b/*1b	0	2.5641	0.900901	0	2.43902	2.22222	4.87805	0	0	0	7.89474
				*15/*17	0	0	0.3003	1.03093	0	0	0	0	0	0	0
				*21/*21	0	0	0	0	0	0	0	0	2.27273	2.22222	0
				UNK or UNK+UNQ or NoCall	23.8095	23.0769	20.1201	21.6495	14.6341	24.4444	12.1951	20.9302	27.2727	20	13.1579

## Sheet: Table C
Gene	Variant (rs number)	Assay ID
		C____469857_10
		C__25986767_70
CYP2C19	rs12248560	C____469857_10
CYP2C19	rs4244285	C__25986767_70
CYP2C9	rs1799853	C__25625805_10
CYP2C9	rs1057910	C__27104892_10
VKORC1	rs9923231	C__30403261_20
DPYD	rs3918290	C__30633851_20
DPYD	rs55886062	C__11985548_10
CYP2D6	rs1135840	C__27102414_10
CYP2D6	rs72549346	C__72649935_10
CYP2D6	rs28371725	C__34816116_20
CYP2D6	rs5030867	C__32388575_A0
CYP2D6	rs16947	C__27102425_10
CYP2D6	rs72549351	C__32407230_30
CYP2D6	rs35742686	C__32407232_50
CYP2D6	rs72549353	C__32407233_50
CYP2D6	rs72549354	C__72649949_10
CYP2D6	rs3892097	C__27102431_D0
CYP2D6	rs5030655	C__32407243_20
CYP2D6	rs28371706	C___2222771_A0
CYP2D6	rs5030862	C__27531552_A0
CYP2D6	rs1065852	C__11484460_40
TPMT	rs1142345	C_____19567_20
TPMT	rs1800584	C__12091550_20
TPMT	rs1800460	C__30634116_20
TPMT	rs1800462	C__12091552_30
NAT2	rs1041983	C___8684085_20
NAT2	rs1801280	C___1204093_20
NAT2	rs1799931	C____572770_20
G6PD	rs5030868	C___2228708_20
CYP2C19	rs4986893	C__27861809_10
SLCO1B1	rs4149056	C__30633906_10
